# Supplementary material for: Challenges and Advantages of Using Spatially Resolved Lipidomics to Assess the Pathological State of Human Lung Tissue
Source: Cancers (Basel). 2025 Jun 26;17(13):2160. doi: 10.3390/cancers17132160 (PMC12248445; doi:10.3390/cancers17132160)
Supplement: Supplementary file 1 [file cancers-17-02160-s001.zip]

Archive with 2 entries (2 files):
- Supplementary Information Calvo I et al.pdf
- Supplementary Table S3. Lipid profile of lung segments.xlsx
