# Supplementary material for: Challenges and Advantages of Using Spatially Resolved Lipidomics to Assess the Pathological State of Human Lung Tissue
Source: Cancers (Basel). 2025 Jun 26;17(13):2160. doi: 10.3390/cancers17132160 (PMC12248445; doi:10.3390/cancers17132160)
Supplement: Supplementary file 1 [file cancers-17-02160-s001.zip › Supplementary Table S3. Lipid profile of lung segments.xlsx]

## Sheet: Epithelium
EPITHELIUM
	Healthy EP			Smokers EP			Healthy tissue - Tumor EP			Tumor EP			COPD EP
PI	Mean	SEM	n	Mean	SEM	n	Mean	SEM	n	Mean	SEM	n	Mean	SEM	n
32:0	1.44533	0.312146	3	1.406	0.0814934	4	1.819	0.249245	5	0.33425	0.111857	4	1.522	0.198567	3
34:1	9.04933	0.297748	3	7.21025	0.823415	4	13.7442	0.93372	5	3.8412	0.864608	5	8.71867	0.546422	3
34:2	6.25167	0.704174	3	4.4675	0.680075	4	5.877	0.525816	5	1.8088	0.638987	5	4.422	0.468781	3
36:2	13.2013	0.681357	3	9.45525	0.762706	4	12.5126	0.842087	5	5.3152	1.04734	5	8.92567	1.033	3
36:3	2.73167	0.376185	3	1.7485	0.438625	4	3.2902	0.272214	5	1.6568	0.336932	5	3.536	0.613603	3
36:4	6.331	0.476641	3	5.6385	0.492045	4	5.7674	0.476445	5	3.7585	0.0995025	4	6.09833	0.331275	3
38:3	8.47833	1.13166	3	9.87225	1.31119	4	10.1976	1.57851	5	10.903	2.27439	5	16.869	2.39627	3
38:4	47.6243	2.66946	3	55.9032	4.07263	4	41.519	1.96631	5	67.2858	3.23669	5	44.967	2.57585	3
38:5	2.58467	0.456499	3	2.89375	0.236471	4	3.0572	0.399267	5	3.8724	0.556588	5	2.47767	0.147015	3
38:6	2.302	0.996449	3	1.405	0.651072	4	2.2152	0.63104	5	0.6184	0.233236	5	2.46433	0.920026	3
PE	Healthy EP			Smokers EP			Healthy Tumor EP			Tumor EP			COPD EP
	Mean	SEM	n	Mean	SEM	n	Mean	SEM	n	Mean	SEM	n	Mean	SEM	n
32:0	0.204333	0.0965787	3	0.2034	0.0347039	5	0.22975	0.0861968	4	0.497	0.156915	3	0.127	0.0355715	3
34:1	3.5545	0.366856	4	4.9828	0.584577	5	4.91475	0.618232	4	4.6904	0.489998	5	4.5105	0.140552	4
34:2	1.57775	0.219269	4	1.99875	0.489546	4	1.409	0.191358	4	0.9532	0.176915	5	1.191	0.257096	4
36:1	24.687	1.22122	4	23.4443	2.61806	4	31.0257	0.957827	4	25.9478	2.97774	5	27.2007	0.847029	4
36:2	24.72	2.04468	4	19.8928	1.342	5	18.7982	1.46238	4	16.0954	1.40902	5	18.9593	2.05474	4
36:3	2.211	0.293373	4	2.27975	0.490648	4	2.20625	0.194171	4	1.6852	0.302568	5	2.0435	0.336861	4
36:4	1.318	0.166544	4	2.44475	0.458382	4	1.312	0.134975	4	2.157	0.189332	5	2.048	0.134656	3
38:1	3.932	0.351447	4	3.7876	0.77031	5	5.2	0.587375	4	5.0636	0.640059	5	3.45	0.289207	4
38:2	12.961	1.175	4	8.828	0.661076	5	10.6725	0.705829	4	9.5516	0.60957	5	9.59175	1.05769	4
38:4	15.2107	1.87448	3	23.4103	2.13426	4	14.4957	1.33257	4	27.7248	1.04611	4	21.3457	0.213965	4
38:5	2.2445	0.227112	4	3.0035	0.530349	4	2.7095	0.302313	4	3.2786	0.423821	5	2.9515	0.327677	4
38:6	1.61575	0.619426	4	2.2375	0.601373	4	2.0835	0.459729	4	1.3502	0.176567	5	1.55467	0.742543	3
40:6	3.88	1.06387	4	4.0585	1.27669	4	3.904	1.03664	3	3.9682	0.972205	5	3.08633	0.638092	3
PE_P/PE_O	Healthy EP			Smokers EP			Healthy tissue - Tumor EP			Tumor EP			COPD EP
	Mean	SEM	n	Mean	SEM	n	Mean	SEM	n	Mean	SEM	n	Mean	SEM	n
36:1/36:2	3.34	0.31684	4	3.28875	0.28572	4	5.704	0.429072	4	2.87875	0.443038	4	3.62275	0.459861	4
36:4/36:5	31.4023	2.04345	3	31.411	3.1412	4	24.9017	1.48199	4	28.407	1.24543	5	27.8158	2.60853	4
38:4/38:5	33.0563	1.7111	3	28.3992	2.81027	4	26.2096	2.88027	5	32.0874	2.60699	5	33.5273	2.88729	3
38:5/38:6	11.7622	2.12032	4	13.2152	1.26769	4	10.6754	0.72957	5	12.1922	1.53518	5	10.6665	0.71153	4
38:6/38:7	11.281	2.81109	3	13.618	3.80048	4	15.1445	3.14519	4	11.138	1.44558	5	11.084	1.74153	3
40:5/40:6	3.159	0.653019	4	3.42625	0.458337	4	4.4018	0.390878	5	4.6928	0.222485	5	3.723	0.756297	4
40:6/40:7	7.92525	2.08818	4	6.641	1.29782	4	10.9894	1.75607	5	7.6322	1.06866	5	8.742	2.13297	4
PS	Healthy EP			Smokers EP			Healthy tissue - Tumor EP			Tumor EP			COPD EP
	Mean	SEM	n	Mean	SEM	n	Mean	SEM	n	Mean	SEM	n	Mean	SEM	n
36:1	39.5167	4.39596	3	49.1362	6.11368	4	46.8888	3.3276	5	45.5404	5.20585	5	51.3773	7.33818	3
36:2	3.45575	0.746018	4	7.26975	2.12431	4	3.7968	1.16929	5	5.328	1.516	2	3.655	0.733599	3
38:4	29.0063	2.74943	4	23.1505	4.93101	4	21.68	3.10898	5	32.323	6.9473	5	15.971	3.8482	3
40:4	3.052	0.738881	3	2.95525	0.215351	4	3.0154	0.494783	5	4.71	0.712832	5	4.65	0.751223	3
40:6	28.4923	3.13573	3	17.4883	3.83085	4	24.6192	2.46283	5	12.103	2.68375	5	24.3473	3.22699	3
SM	Healthy EP			Smokers EP			Healthy tissue - Tumor EP			Tumor EP			COPD EP
	Mean	SEM	n	Mean	SEM	n	Mean	SEM	n	Mean	SEM	n	Mean	SEM	n
d34:1	65.915	2.80307	3	64.9558	3.48089	5	70.7349	1.60469	5	58.4802	4.94681	5	68.7765	4.15589	4
d34:2	0.974067	0.276834	3	0.863462	0.183928	5	1.11672	0.183684	5	1.78339	0.173354	5	0.829491	0.192601	4
d36:1	6.87424	1.81845	3	7.83028	1.55876	5	6.53178	1.09419	5	5.22279	0.933346	5	5.73293	1.05937	4
d36:2	0.161148	0.0554841	3	0.193565	0.076168	5	0.178428	0.05999	4	0.433864	0.139162	5	0.161025	0.0327328	3
d38:1	2.07216	0.743528	3	2.30254	0.594574	5	1.97704	0.382095	5	1.43935	0.356198	5	2.0312	0.587771	4
d40:1	2.68124	0.383272	3	3.53292	0.958549	5	2.07721	0.312755	5	4.37962	0.491119	5	2.61805	0.643221	4
d40:2	0.415791	0.063666	3	0.62593	0.218309	5	0.405445	0.16326	5	1.12498	0.168003	5	0.400615	0.159305	4
d42:1	2.79478	0.861555	3	3.8743	0.909631	5	2.3889	0.104966	4	4.92214	0.519809	5	2.87875	0.739974	4
d42:2	13.5728	0.981782	3	13.0009	1.59069	5	12.5592	1.25431	5	18.5071	3.76854	5	12.8929	2.06262	4
d42:3	4.53879	1.08787	3	2.82033	0.623365	5	2.44874	0.380368	5	3.70663	0.736572	5	3.71886	0.874873	4

## Sheet: Cell Stroma
CELL STROMA
PI	Healthy C.S.			Smokers C.S.			Healthy tissue - Tumor C.S.			Tumor C.S.			COPD C.S.
	Mean	SEM	n	Mean	SEM	n	Mean	SEM	n	Mean	SEM	n	Mean	SEM	n
32:0	0.42875	0.244173	4	0.373	0.112612	6	0.501	0.135605	4	0.27625	0.076943	4	0.602667	0.206434	3
34:1	3.15375	0.535335	4	4.0535	0.603044	6	5.7025	1.46932	4	2.7842	0.597576	5	4.65367	0.780175	3
34:2	1.86325	0.396042	4	1.48717	0.317255	6	2.04675	0.654078	4	0.846	0.175736	5	2.38333	0.579796	3
36:2	6.1945	0.407413	4	5.599	0.424395	6	6.78733	1.20571	3	3.9188	0.578503	5	7.043	1.30442	3
36:3	1.2575	0.130541	4	1.16667	0.173708	6	1.903	0.427545	4	1.0126	0.273756	5	2.03867	0.543023	3
36:4	4.19725	0.345013	4	3.71367	0.293099	6	3.5605	0.342586	4	3.646	0.160984	5	4.14233	0.277435	3
38:3	7.3075	0.788037	4	7.792	0.909866	6	8.078	1.60999	4	9.9038	0.452317	5	10.701	2.46086	3
38:4	71.7433	1.5872	4	71.7678	1.21653	6	68.084	1.39299	3	72.9282	2.0278	5	64.2917	4.16169	3
38:5	3.617	0.24074	4	3.771	0.406707	6	4.58675	1.05608	4	4.5308	0.395599	5	3.57733	0.368082	3
38:6	0.2375	0.0893761	4	0.276333	0.0875822	6	0.4145	0.207471	4	0.2088	0.0681406	5	0.566667	0.139606	3
PE	Healthy C.S.			Smokers C.S.			Healthy Tumor C.S.			Tumor C.S.			COPD C.S.
	Mean	SEM	n	Mean	SEM	n	Mean	SEM	n	Mean	SEM	n	Mean	SEM	n
32:0	0.395	0.031628	3	0.450833	0.0861376	6	0.55625	0.181368	4	0.554	0.199201	4	0.262	0.024	2
34:1	3.512	0.190992	4	5.35786	0.474268	7	4.846	0.571305	4	5.2955	0.366723	6	4.456	0.355008	3
34:2	1.2575	0.2294	4	1.2195	0.261855	6	0.924	0.29545	4	0.896	0.217896	6	1.37033	0.118111	3
36:1	21.5162	0.886664	4	28.7299	2.72858	7	30.9325	3.41795	4	26.8957	1.11059	6	22.7897	1.15923	3
36:2	24.813	2.7471	4	17.6957	0.564571	7	17.999	0.922881	4	14.4106	0.764865	5	18.0867	2.33368	3
36:3	1.786	0.237945	4	1.55283	0.262121	6	1.41525	0.432555	4	1.33933	0.273715	6	2.252	0.343599	3
36:4	1.76225	0.335973	4	2.241	0.409631	6	1.4455	0.447435	4	2.68133	0.414143	6	2.612	0.54746	3
38:1	2.93125	0.221002	4	4.02471	0.371997	7	4.61275	1.00326	4	4.48483	0.384217	6	2.87733	0.176077	3
38:2	12.5038	1.16137	4	9.143	0.673536	6	11.8795	1.48038	4	8.49133	0.493579	6	8.59533	0.900431	3
38:4	23.6262	2.59849	4	23.9989	2.20381	7	20.2138	3.37504	4	29.5242	1.59964	5	28.2263	2.84023	3
38:5	2.6025	0.518254	4	2.50329	0.443994	7	2.5465	0.925599	4	3.20083	0.259106	6	3.80233	0.334806	3
38:6	0.82725	0.314986	4	0.989167	0.258528	6	0.686	0.176788	4	1.15033	0.182745	6	1.501	0.170218	3
40:6	2.56575	0.399925	4	1.963	0.300911	7	1.94325	0.514767	4	2.7905	0.161303	6	3.25567	0.515508	3
PE_P/PE_O	Healthy C.S.			Smokers C.S.			Healthy tissue - Tumor C.S.			Tumor C.S.			COPD C.S.
	Mean	SEM	n	Mean	SEM	n	Mean	SEM	n	Mean	SEM	n	Mean	SEM	n
36:1/36:2	2.55025	0.289461	4	3.82267	0.254749	6	4.25667	0.995634	3	3.74783	0.9397	6	3.04167	0.119987	3
36:4/36:5	33.5697	0.941582	4	33.0483	1.44121	6	29.5647	0.234781	3	29.504	1.19086	5	31.6487	1.98762	3
38:4/38:5	32.8285	2.54101	4	33.6333	1.33629	6	34.009	1.79732	3	37.2796	1.30362	5	33.137	1.37771	3
38:5/38:6	14.89	1.26293	4	15.8108	1.42276	6	16.005	3.1635	3	11.5162	0.706976	5	13.21	0.672726	3
38:6/38:7	8.669	1.60994	4	6.8765	0.830644	6	7.86967	1.68966	3	8.30583	0.530965	6	9.18933	1.5118	3
40:5/40:6	3.1855	0.492146	4	3.17033	0.529222	6	3.96867	0.694664	3	4.97183	0.367669	6	4.113	0.373045	3
40:6/40:7	4.3065	0.651406	4	3.63767	0.740777	6	4.32633	0.804714	3	6.22283	0.510675	6	5.66	0.895603	3
PS	Healthy C.S.			Smokers C.S.			Healthy tissue - Tumor C.S.			Tumor C.S.			COPD C.S.
	Mean	SEM	n	Mean	SEM	n	Mean	SEM	n	Mean	SEM	n	Mean	SEM	n
36:1	46.934	4.70733	3	59.2762	4.92653	6	64.6313	2.24935	3	45.9176	2.09984	5	48.4893	3.97422	3
36:2	5.42633	0.322948	3	3.718	0.950533	6	5.25767	0.265846	3	4.70975	1.01738	4	5.20133	0.455317	3
38:4	35.462	3.29891	3	29.884	4.94976	6	18.954	2.70855	3	39.9272	1.61658	5	32.1993	1.77029	3
40:4	5.34233	0.782732	3	2.706	0.876566	6	4.62767	1.17551	3	3.3574	1.10893	5	3.99533	1.36089	3
40:6	6.835	1.49883	3	4.41583	1.02513	6	6.52967	0.0849359	3	6.9555	0.802429	6	10.1147	3.90318	3
SM	Healthy C.S.			Smokers C.S.			Healthy tissue - Tumor C.S.			Tumor C.S.			COPD C.S.
	Mean	SEM	n	Mean	SEM	n	Mean	SEM	n	Mean	SEM	n	Mean	SEM	n
d34:1	51.9143	1.44719	4	53.1723	2.20911	6	52.1272	4.29625	4	57.8733	1.78132	6	43.8679	3.56701	2
d34:2	1.79403	0.172084	4	1.32117	0.235368	6	1.79804	0.315858	4	1.70105	0.110369	6	1.77734	0.426769	2
d36:1	7.8944	1.26466	3	8.22412	0.795176	6	5.61545	1.09755	4	4.13469	0.738141	5	7.86059	2.35484	2
d36:2	0.846469	0.0312862	4	0.654974	0.152186	6	0.685176	0.0431199	4	0.314295	0.148135	5	1.09287	0.525819	2
d38:1	2.33516	0.495033	4	2.30951	0.238871	6	1.92947	0.147154	4	1.14015	0.302921	6	2.37888	0.193054	2
d40:1	3.88869	0.602372	3	4.39997	0.353713	6	3.90975	0.321957	4	4.29265	0.551951	6	5.42801	0.43184	2
d40:2	1.61679	0.21421	4	1.15069	0.194216	6	1.66675	0.181955	4	0.955133	0.200484	6	2.14012	0.617129	2
d42:1	4.43882	0.903833	4	4.67262	0.336666	6	4.37125	0.566277	4	4.98482	0.879408	6	6.93125	0.285223	2
d42:2	18.6077	0.792798	4	19.9692	1.68754	6	22.3362	3.30927	4	18.1067	0.51614	5	22.6952	1.10751	2
d42:3	5.74141	2.04671	4	4.12544	0.675076	6	5.56072	0.592199	4	4.35342	0.549724	6	5.82791	0.410287	2

## Sheet: Fibrous Stroma
FIBROUS STROMA
PI	Healthy F.S.			Smokers F.S.			Healthy tissue - Tumor F.S.			Tumor F.S.			COPD F.S.
	Mean	SEM	n	Mean	SEM	n	Mean	SEM	n	Mean	SEM	n	Mean	SEM	n
32:0	0.8285	0.6855	2	0.1945	0.0225	2	0.37275	0.138496	4	0.697	0	1	0.3135	0.0705	2
34:1	3.4765	1.1675	2	3.971	1.55546	3	4.334	0.576787	4	3.3975	1.7575	2	2.4585	0.6225	2
34:2	2.153	1.112	2	0.823667	0.296915	3	1.2325	0.156951	4	1.37	0.453	2	1.1085	0.2635	2
36:2	6.3835	1.5625	2	6.02233	1.77179	3	5.88625	0.380463	4	4.445	0.43	2	3.969	0.097	2
36:3	0.844	0.116	2	0.813	0.279902	3	1.28475	0.146647	4	0.662	0.579	2	0.8965	0.1605	2
36:4	4.249	1.014	2	3.581	0.369316	3	3.68425	0.320725	4	3.4635	0.0685	2	3.6535	1.1615	2
38:3	7.975	1.821	2	8.52667	1.71576	3	8.94875	1.62446	4	8.891	0.142	2	9.8605	1.3705	2
38:4	71.1715	3.7965	2	72.4957	2.23542	3	69.431	2.41018	4	70.689	8.35	2	74.194	4.476	2
38:5	2.7885	0.0575	2	3.47667	0.268646	3	4.64525	0.531466	4	6.638	4.489	2	3.345	0.785	2
38:6	0.131	0.017	2	0.158667	0.0704044	3	0.18	0.0963596	4	0.0955	0.0825	2	0.201	0.139	2
PE	Healthy F.S.			Smokers F.S.			Healthy tissue - Tumor F.S.			Tumor F.S.			COPD F.S.
	Mean	SEM	n	Mean	SEM	n	Mean	SEM	n	Mean	SEM	n	Mean	SEM	n
32:0	0.326	0.038	2	0.266667	0.0889519	3	0.464667	0.164179	3	0.1675	0.0965	2	0.3855	0.1175	2
34:1	3.4425	0.6975	2	6.07267	0.096758	3	4.547	0.451949	4	8.636	1.286	2	5.9335	2.4775	2
34:2	0.7675	0.1445	2	1.03967	0.527014	3	0.82775	0.279939	4	1.4595	0.8155	2	1.2935	0.4745	2
36:1	23.7755	0.4495	2	29.612	4.49365	3	27.916	1.86489	4	25.6495	2.9165	2	21.484	2.654	2
36:2	24.422	5.602	2	18.1427	0.578168	3	18.4265	0.410951	4	16.495	2.332	2	15.553	0.5	2
36:3	1.169	0.022	2	1.04667	0.361695	3	1.26625	0.374474	4	1.421	0.88	2	1.4355	0.2205	2
36:4	1.3665	0.5975	2	2.103	0.834781	3	1.602	0.400414	4	4.664	1.026	2	3.236	1.264	2
38:1	3.4325	0.4505	2	3.98233	0.813669	3	4.4865	1.00644	4	4.2175	0.3085	2	3.4425	0.5955	2
38:2	12.877	2.679	2	9.96367	1.35087	3	12.0802	1.54392	4	7.0735	0.2905	2	8.4835	1.0915	2
38:4	23.7135	6.4365	2	23.8647	5.01636	3	23.3708	1.63426	4	22.6105	5.1005	2	32.1155	7.7475	2
38:5	1.9095	0.7065	2	2.02033	0.528306	3	2.55225	0.631649	4	3.1445	0.5525	2	3.148	0.497	2
38:6	0.556	0.398	2	0.468667	0.229848	3	0.62825	0.230414	4	1.769	0.838	2	1.458	0.643	2
40:6	2.2425	0.2165	2	1.41733	0.431026	3	1.9485	0.511204	4	2.6925	0.1725	2	2.0295	0.3965	2
PE_P/PE_O	Healthy F.S.			Smokers F.S.			Healthy tissue - Tumor F.S.			Tumor F.S.			COPD F.S.
	Mean	SEM	n	Mean	SEM	n	Mean	SEM	n	Mean	SEM	n	Mean	SEM	n
36:1/36:2	3.0295	0.9705	2	4.54567	1.12353	3	3.68	0.628708	4	5.3605	1.6115	2	3.202	1.737	2
36:4/36:5	31.4715	0.2255	2	32.5833	2.40353	3	30.9163	0.883206	4	23.3655	4.3545	2	27.49	2.623	2
38:4/38:5	35.179	2.712	2	33.8243	2.65524	3	31.8212	2.79119	4	41.1475	0.2525	2	36.793	0.455	2
38:5/38:6	16.789	2.105	2	15.5493	0.434934	3	16.936	0.997249	4	10.0415	0.8345	2	16.0075	2.0955	2
38:6/38:7	6.4735	1.2685	2	7.37	2.00548	3	8.756	1.17387	4	6.8745	0.8215	2	6.8895	1.3095	2
40:5/40:6	3.6245	0.0015	2	2.74967	0.495145	3	3.618	0.432948	4	5.5835	1.3525	2	4.3605	0.5625	2
40:6/40:7	3.4325	0.5335	2	3.377	1.25672	3	4.2725	0.622026	4	7.6275	1.1255	2	5.2575	1.5655	2
PS	Healthy F.S.			Smokers F.S.			Healthy tissue - Tumor F.S.			Tumor F.S.			COPD F.S.
	Mean	SEM	n	Mean	SEM	n	Mean	SEM	n	Mean	SEM	n	Mean	SEM	n
36:1	48.323	17.807	2	60.2783	9.07505	3	69.9713	5.78604	3	34.6355	0.5315	2	46.4665	8.6055	2
36:2	4.2925	0.3975	2	2.255	1.49897	3	4.823	1.39697	3	1.885	0	1	2.7115	0.3765	2
38:4	33.7695	10.1515	2	34.431	10.6156	3	17.5843	2.36204	3	59.9785	2.4485	2	42.9135	7.3935	2
40:4	5.167	1.451	2	1.135	0.557263	3	2.79633	1.16321	3	1.0045	0.1515	2	2.8645	1.2965	2
40:6	8.448	5.807	2	1.90067	0.853856	3	4.82533	1.54403	3	3.439	0.823	2	5.044	0.292	2
SM	Healthy F.S.			Smokers F.S.			Healthy tissue - Tumor F.S.			Tumor F.S.			COPD F.S.
	Mean	SEM	n	Mean	SEM	n	Mean	SEM	n	Mean	SEM	n	Mean	SEM	n
d34:1	44.6084	4.50509	2	54.4172	1.82612	3	48.662	2.71982	4	54.0801	4.25847	2	50.1743	2.69624	2
d34:2	2.41318	0.485861	2	1.30533	0.279226	3	1.562	0.236611	4	1.97334	0.0523956	2	2.02434	0.215224	2
d36:1	8.95844	1.33151	2	7.12333	0.527933	3	6.52424	1.19837	4	4.55287	0.244151	2	5.78634	1.42757	2
d36:2	1.44019	0.424152	2	0.507479	0.166736	3	0.640894	0.084635	4	0.725301	0.233384	2	1.23172	0	1
d38:1	2.18474	0.39259	2	1.86756	0.299228	3	1.90006	0.381314	4	1.58674	0.460741	2	1.82811	0.487648	2
d40:1	4.58226	0.960781	2	4.00212	0.420722	3	4.24775	0.593672	4	6.11083	1.51004	2	4.56511	0.580213	2
d40:2	2.52331	1.10176	2	1.05806	0.253757	3	1.45025	0.0684635	4	1.43979	0.272404	2	1.62138	0.0164728	2
d42:1	4.46222	0.971408	2	4.35837	0.680155	3	5.07414	0.433389	4	7.80063	1.27221	2	5.73853	1.46	2
d42:2	22.1825	1.02362	2	20.3289	2.63108	3	24.6566	2.11115	4	18.1594	1.0972	2	21.1055	0.216252	2
d42:3	6.64475	0.476419	2	5.03166	1.28411	3	5.28215	0.743365	4	3.57095	0.290969	2	6.54048	1.89256	2
